# Supplementary material for: Comparing microsatellites and single nucleotide polymorphisms to evaluate genetic structure and diversity in wolverines (Gulo gulo) across Alaska and western Canada
Source: J Mammal. 2025 Jan 15;106(3):561–75. doi: 10.1093/jmammal/gyae151 (PMC12159531; doi:10.1093/jmammal/gyae151)
Supplement: gyae151_suppl_Supplementary_Data_SD2 [file gyae151_suppl_supplementary_data_sd2.xlsx]

## Sheet: Sheet1
UA Museum of the North Samples Loaned
UAM:Mamm:63036
UAM:Mamm:62912
UAM:Mamm:62907
UAM:Mamm:62908
UAM:Mamm:63018
UAM:Mamm:63019
UAM:Mamm:63020
UAM:Mamm:62934
UAM:Mamm:62936
UAM:Mamm:62937
UAM:Mamm:62938
UAM:Mamm:62939
UAM:Mamm:62940
UAM:Mamm:62941
UAM:Mamm:62942
UAM:Mamm:62943
UAM:Mamm:62944
UAM:Mamm:62945
UAM:Mamm:62946
UAM:Mamm:62932
UAM:Mamm:62933
UAM:Mamm:78229
UAM:Mamm:78238
UAM:Mamm:62905
UAM:Mamm:62906
UAM:Mamm:63016
UAM:Mamm:63017
UAM:Mamm:78225
UAM:Mamm:78226
UAM:Mamm:78227
UAM:Mamm:78228
UAM:Mamm:78231
UAM:Mamm:78232
UAM:Mamm:78233
UAM:Mamm:78234
UAM:Mamm:78235
UAM:Mamm:78236
UAM:Mamm:78237
UAM:Mamm:130571
UAM:Mamm:83511
UAM:Mamm:127759
UAM:Mamm:111890
UAM:Mamm:92688
UAM:Mamm:112322
UAM:Mamm:97482
UAM:Mamm:130581
UAM:Mamm:83399
UAM:Mamm:130587
UAM:Mamm:114248
UAM:Mamm:134815
UAM:Mamm:134816
UAM:Mamm:134817
UAM:Mamm:134818
UAM:Mamm:134819
UAM:Mamm:134820
UAM:Mamm:134821
UAM:Mamm:134822
UAM:Mamm:134823
UAM:Mamm:134824
UAM:Mamm:111888
UAM:Mamm:113919
UAM:Mamm:113875
UAM:Mamm:113876
UAM:Mamm:113916
UAM:Mamm:111778
UAM:Mamm:113917
UAM:Mamm:111701
UAM:Mamm:113918
UAM:Mamm:111887
UAM:Mamm:111620
UAM:Mamm:111707
UAM:Mamm:111708
UAM:Mamm:111709
UAM:Mamm:111710
UAM:Mamm:111865
UAM:Mamm:111877
UAM:Mamm:111885
UAM:Mamm:111886
UAM:Mamm:111623
UAM:Mamm:111764
UAM:Mamm:112313
UAM:Mamm:112307
UAM:Mamm:112344
UAM:Mamm:112568
UAM:Mamm:113874
UAM:Mamm:112320
UAM:Mamm:112321
UAM:Mamm:112315
UAM:Mamm:112346
UAM:Mamm:62911
