# Supplementary material for: Comparing microsatellites and single nucleotide polymorphisms to evaluate genetic structure and diversity in wolverines (Gulo gulo) across Alaska and western Canada
Source: J Mammal. 2025 Jan 15;106(3):561–75. doi: 10.1093/jmammal/gyae151 (PMC12159531; doi:10.1093/jmammal/gyae151)
Supplement: gyae151_suppl_Supplementary_Data_SD4 [file gyae151_suppl_supplementary_data_sd4.xlsx]

## Sheet: Sheet1
Locus 1	Locus 2	Chi2	df	P-Value	P-val rank	B-H Critical value
Gg14	Gg3	35.2358	16	0.003689	1	0.000757576
Gg3	Gg452	34.4136	16	0.004777	2	0.00151515
Gg443	Gg465	31.3215	16	0.012239	3	0.00227273
Gg192-1	Ggu216	29.4539	16	0.021049	4	0.0030303
Gg192-1	Gg454	29.2125	16	0.022542	5	0.00378788
Gg37-2	Gg7-1	28.0988	16	0.030771	6	0.00454546
Gg452	Gg7-1	27.8639	16	0.032823	7	0.00530303
Gg452	Ggu216	25.7679	16	0.057383	8	0.00606061
Gg37-2	Gg443	25.1648	16	0.066972	9	0.00681818
Gg3	Gg7-1	24.4274	16	0.080576	10	0.00757576
Gg192-1	Gg452	24.3647	16	0.081835	11	0.00833333
Gg454	Ggu216	23.5954	16	0.098722	12	0.00909091
Gg42-1	Gg465	23.4992	16	0.101028	13	0.00984849
Gg452	Gg465	23.3501	16	0.104691	14	0.0106061
Gg192-1	Gg42-1	23.2214	16	0.107943	15	0.0113636
Gg37-2	Gg42-1	23.0525	16	0.11234	16	0.0121212
Gg452	Tt4	22.9113	16	0.116125	17	0.0128788
Gg37-2	Gg452	22.7225	16	0.121357	18	0.0136364
Gg3	Gg37-2	22.3134	16	0.133357	19	0.0143939
Gg3	Tt4	22.1054	16	0.13982	20	0.0151515
Gg14	Tt4	22.0803	16	0.140618	21	0.0159091
Gg443	Gg452	21.9298	16	0.145473	22	0.0166667
Gg14	Gg452	21.5	16	0.160083	23	0.0174242
Gg454	Gg7-1	20.5618	16	0.195975	24	0.0181818
Gg42-1	Gg452	20.4171	16	0.202018	25	0.0189394
Gg443	Gg7-1	20.1075	16	0.215416	26	0.019697
Gg42-1	Gg454	18.7689	16	0.280832	27	0.0204545
Gg37-2	Gg454	18.3367	16	0.304554	28	0.0212121
Gg192-1	Gg465	18.2529	16	0.309299	29	0.0219697
Gg454	Tt4	18.2348	16	0.310328	30	0.0227273
Gg465	Tt4	17.7898	16	0.33635	31	0.0234848
Gg42-1	Gg443	17.4083	16	0.359661	32	0.0242424
Gg7-1	Tt4	16.8979	16	0.392235	33	0.025
Ggu216	Tt4	16.8237	16	0.397094	34	0.0257576
Gg192-1	Gg443	16.4984	16	0.418749	35	0.0265152
Gg14	Gg42-1	16.4072	16	0.424918	36	0.0272727
Gg42-1	Ggu216	16.2401	16	0.436335	37	0.0280303
Gg192-1	Gg37-2	16.2265	16	0.437266	38	0.0287879
Gg465	Ggu216	16.0667	16	0.448317	39	0.0295455
Gg14	Ggu216	15.7579	16	0.469979	40	0.030303
Gg3	Ggu216	15.5458	16	0.485083	41	0.0310606
Gg3	Gg465	15.4089	16	0.494919	42	0.0318182
Gg14	Gg454	15.3259	16	0.500912	43	0.0325758
Gg192-1	Tt4	15.2323	16	0.507698	44	0.0333333
Gg42-1	Gg7-1	14.974	16	0.526545	45	0.0340909
Gg14	Gg192-1	14.7677	16	0.541716	46	0.0348485
Gg37-2	Gg465	14.7324	16	0.544315	47	0.0356061
Gg192-1	Gg7-1	14.6558	16	0.549974	48	0.0363636
Gg3	Gg454	14.499	16	0.561592	49	0.0371212
Gg465	Gg7-1	14.4979	16	0.561676	50	0.0378788
Gg37-2	Tt4	14.3993	16	0.568992	51	0.0386364
Gg14	Gg465	13.7349	16	0.618452	52	0.0393939
Gg443	Ggu216	13.7257	16	0.619141	53	0.0401515
Gg42-1	Tt4	13.4223	16	0.641667	54	0.0409091
Gg37-2	Ggu216	13.3986	16	0.643423	55	0.0416667
Gg452	Gg454	12.1672	16	0.732391	56	0.0424242
Gg14	Gg7-1	11.8814	16	0.752103	57	0.0431818
Gg3	Gg443	11.1958	16	0.797242	58	0.0439394
Gg443	Tt4	11.1298	16	0.801406	59	0.044697
Gg3	Gg42-1	10.9309	16	0.813727	60	0.0454545
Gg454	Gg465	10.6798	16	0.828804	61	0.0462121
Gg14	Gg37-2	10.6361	16	0.831369	62	0.0469697
Gg7-1	Ggu216	10.4585	16	0.841612	63	0.0477273
Gg192-1	Gg3	9.67068	16	0.883251	64	0.0484848
Gg14	Gg443	8.4415	16	0.934624	65	0.0492424
Gg443	Gg454	7.77528	16	0.955276	66	0.05
