# Supplementary material for: Comparing microsatellites and single nucleotide polymorphisms to evaluate genetic structure and diversity in wolverines (Gulo gulo) across Alaska and western Canada
Source: J Mammal. 2025 Jan 15;106(3):561–75. doi: 10.1093/jmammal/gyae151 (PMC12159531; doi:10.1093/jmammal/gyae151)
Supplement: gyae151_suppl_Supplementary_Data_SD5 [file gyae151_suppl_supplementary_data_sd5.xlsx]

## Sheet: Sheet1
Locus	Region	P-value	S.E.	Steps	P-value rank	B-H critical value
Gg443	South Yukon	0	0	50527	1	0.000521
Gg454	SoutheastA	0.001	0.001	6604	2	0.001042
Gg454	NortheastA	0.0045	0.0011	20955	3	0.001563
Gg454	CentralAla	0.0054	0.0017	24255	4	0.002083
Ggu216	NorthYukon	0.0065	0.0021	10228	5	0.002604
Ggu216	NortheastA	0.0099	0.0033	4664	6	0.003125
Gg452	CentralAla	0.0121	0.0012	39138	7	0.003646
Gg452	NorthAlask	0.0124	0.0018	35945	8	0.004167
Gg14	SoutheastA	0.0161	0.0031	12597	9	0.004688
Tt4	NortheastA	0.0177	0.0031	8359	10	0.005208
Gg454	KenaiPenin	0.0201	0.0032	20683	11	0.005729
Gg42-1	NortheastA	0.0218	0.0051	4838	12	0.00625
Gg443	NortheastA	0.0231	0.0039	12931	13	0.006771
Gg3	NorthAlask	0.0318	0.0046	32732	14	0.007292
Gg443	CentralAla	0.0448	0.0041	20118	15	0.007813
Gg7-1	NorthAlask	0.045	0.0032	57865	16	0.008333
Gg37-2	WestAlaska	0.0485	0.0051	6253	17	0.008854
Gg3	CentralAla	0.0524	0.0045	26235	18	0.009375
Gg14	CentralAla	0.0705	0.0049	18625	19	0.009896
Gg7-1	CentralAla	0.0796	0.0049	39425	20	0.010417
Gg452	WestAlaska	0.0804	0.0048	28271	21	0.010938
Ggu216	South Yukon	0.0832	0.0181	13719	22	0.011458
Gg3	SoutheastA	0.0855	0.011	7189	23	0.011979
Gg7-1	NorthYukon	0.0865	0.0041	35681	24	0.0125
Gg37-2	South Yukon	0.088	0.0063	19242	25	0.013021
Gg465	South Yukon	0.0971	0.0111	28265	26	0.013542
Gg465	KenaiPenin	0.1147	0.006	21336	27	0.014063
Gg3	WestAlaska	0.1322	0.0088	17981	28	0.014583
Gg14	South Yukon	0.136	0.0161	32572	29	0.015104
Gg3	KenaiPenin	0.1393	0.0056	7055	30	0.015625
Gg14	NorthAlask	0.1397	0.0119	18561	31	0.016146
Gg465	CentralAla	0.1486	0.0112	16141	32	0.016667
Tt4	SoutheastA	0.158	0.0113	14930	33	0.017188
Tt4	NorthYukon	0.1676	0.0125	21526	34	0.017708
Gg454	WestAlaska	0.1947	0.0099	33348	35	0.018229
Gg14	NortheastA	0.1992	0.0087	23280	36	0.01875
Gg465	NorthYukon	0.2264	0.0078	31979	37	0.019271
Gg443	WestAlaska	0.2339	0.0088	27403	38	0.019792
Tt4	CentralAla	0.2472	0.015	12790	39	0.020313
Gg192-1	South Yukon	0.2521	0.0152	33298	40	0.020833
Gg443	NorthAlask	0.2693	0.0155	19047	41	0.021354
Gg443	NorthYukon	0.2698	0.0092	18626	42	0.021875
Gg443	SoutheastA	0.2789	0.0101	16340	43	0.022396
Gg465	SoutheastA	0.2809	0.0112	15179	44	0.022917
Gg452	KenaiPenin	0.288	0.0041	55459	45	0.023438
Gg454	NorthAlask	0.3111	0.0136	32871	46	0.023958
Gg3	South Yukon	0.3307	0.0161	39077	47	0.024479
Gg452	NortheastA	0.3581	0.004	49123	48	0.025
Tt4	NorthAlask	0.3738	0.0183	21378	49	0.025521
Gg192-1	NortheastA	0.3934	0.0071	33333	50	0.026042
Gg452	South Yukon	0.4096	0.0085	73389	51	0.026563
Ggu216	WestAlaska	0.4407	0.0074	35232	52	0.027083
Gg42-1	WestAlaska	0.4465	0.01	15564	53	0.027604
Gg192-1	SoutheastA	0.4488	0.0069	22150	54	0.028125
Gg37-2	KenaiPenin	0.4852	0.0019	48579	55	0.028646
Gg3	NortheastA	0.5159	0.0076	34766	56	0.029167
Gg465	WestAlaska	0.5299	0.0124	13645	57	0.029688
Gg465	NorthAlask	0.5402	0.0155	32884	58	0.030208
Gg37-2	NorthAlask	0.5546	0.007	17007	59	0.030729
Gg42-1	South Yukon	0.564	0.0186	6197	60	0.03125
Gg7-1	South Yukon	0.6022	0.0108	64190	61	0.031771
Tt4	KenaiPenin	0.6073	0.0045	17419	62	0.032292
Ggu216	CentralAla	0.6203	0.013	15831	63	0.032813
Gg454	South Yukon	0.6353	0.0169	27921	64	0.033333
Gg37-2	NorthYukon	0.6493	0.0049	23275	65	0.033854
Gg14	KenaiPenin	0.6825	0.009	10155	66	0.034375
Gg452	NorthYukon	0.6853	0.009	24150	67	0.034896
Gg14	NorthYukon	0.6866	0.0164	8239	68	0.035417
Ggu216	NorthAlask	0.6892	0.017	19601	69	0.035938
Gg443	KenaiPenin	0.73	0.0064	18954	70	0.036458
Ggu216	SoutheastA	0.7306	0.0088	31858	71	0.036979
Ggu216	KenaiPenin	0.749	0.0077	17619	72	0.0375
Gg465	NortheastA	0.7665	0.0083	22739	73	0.038021
Gg7-1	NortheastA	0.7944	0.0066	18506	74	0.038542
Tt4	WestAlaska	0.8027	0.0086	22004	75	0.039063
Tt4	South Yukon	0.8135	0.0147	36225	76	0.039583
Gg192-1	NorthAlask	0.8244	0.0034	65783	77	0.040104
Gg192-1	KenaiPenin	0.8476	0.0029	53020	78	0.040625
Gg7-1	KenaiPenin	0.853	0.0056	12054	79	0.041146
Gg7-1	WestAlaska	0.8761	0.0017	58491	80	0.041667
Gg14	WestAlaska	0.894	0.0125	6511	81	0.042188
Gg452	SoutheastA	0.8998	0.0024	54706	82	0.042708
Gg192-1	NorthYukon	0.911	0.0018	60856	83	0.043229
Gg7-1	SoutheastA	0.9247	0.002	42727	84	0.04375
Gg3	NorthYukon	0.9283	0.0043	29681	85	0.044271
Gg192-1	CentralAla	0.9535	0.0011	61580	86	0.044792
Gg454	NorthYukon	0.9599	0.0037	15996	87	0.045313
Gg192-1	WestAlaska	1	0	61269	88	0.045833
Gg37-2	CentralAla	1	0	14524	89	0.046354
Gg37-2	NortheastA	1	0	27390	90	0.046875
Gg37-2	SoutheastA	1	0	1480	91	0.047396
Gg42-1	CentralAla	1	0	14459	92	0.047917
Gg42-1	KenaiPenin	1	0	2040	93	0.048438
Gg42-1	NorthAlask	1	0	9943	94	0.048958
Gg42-1	NorthYukon	1	0	1771	95	0.049479
Gg42-1	SoutheastA	1	0	64034	96	0.05
