# Supplementary material for: Comparing microsatellites and single nucleotide polymorphisms to evaluate genetic structure and diversity in wolverines (Gulo gulo) across Alaska and western Canada
Source: J Mammal. 2025 Jan 15;106(3):561–75. doi: 10.1093/jmammal/gyae151 (PMC12159531; doi:10.1093/jmammal/gyae151)
Supplement: gyae151_suppl_Supplementary_Data_SD11 [file gyae151_suppl_supplementary_data_sd11.xlsx]

## Sheet: Sheet1
Region	µsat (n)	µsat HE	µsat P-val		SNP	SNP	SNP		µsat subset (n)	µsat subset HE	µsat subset P-val
				µsat var	(n)	HE	P-val	SNP var				µsat subset var
Total	501	0.617			201	0.166			201	0.617
N AK	96	0.583	0.002	8.51e-05	38	0.169	0.042	5.52e-06	38	0.586	0.008	0.000205
W AK	43	0.606	0.014	0.000163	33	0.169	0.05	6.34e-06	33	0.608	0.184	0.000236
KP	25	0.519	0.002	0.000279	11	0.149	0.002	2.31e-05	11	0.48	0.002	0.000902
C AK	47	0.611	0.026	0.000161	38	0.172	0.286	5.28e-06	38	0.608	0.166	0.000195
NE AK	29	0.625	0.192	0.000236	20	0.168	0.084	1.52e-05	20	0.615	0.3	0.000368
N YK	40	0.636	0.702	0.000168	9	0.158	0.012	3.79e-05	9	0.598	0.048	0.000864
S YK	187	0.652	0.008	4.39e-05	42	0.167	0.002	4.14e-06	42	0.631	0.802	0.000149
SE AK	34	0.58	0.002	0.000233	10	0.138	0.002	3.44e-05	10	0.543	0.002	0.000748
