# Supplementary material for: Comparing microsatellites and single nucleotide polymorphisms to evaluate genetic structure and diversity in wolverines (Gulo gulo) across Alaska and western Canada
Source: J Mammal. 2025 Jan 15;106(3):561–75. doi: 10.1093/jmammal/gyae151 (PMC12159531; doi:10.1093/jmammal/gyae151)
Supplement: gyae151_suppl_Supplementary_Data_SD12 [file gyae151_suppl_supplementary_data_sd12.xlsx]

## Sheet: Sheet1
	N AK	W AK	KP	C AK	NE AK	N YK	S YK	SE AK
N AK	0	0.013	0.049	0.019	0.023	0.022	0.023	0.061
W AK	0.013	0	0.027	0.007	0.035	0.025	0.02	0.057
KP	0.048	0.04	0	0.037	0.067	0.043	0.046	0.085
C AK	0.018	0.011	0.05	0	0.01	0.011	0.012	0.06
NE AK	0.013	0.035	0.063	0.006	0	0.012	0.023	0.074
N YK	0.01	0.021	0.055	0.004	0.011	0	0.008	0.057
S YK	0.018	0.024	0.064	0.013	0.02	0.001	0	0.038
SE AK	0.056	0.061	0.12	0.077	0.07	0.073	0.054	0
