# Supplementary material for: Comparing microsatellites and single nucleotide polymorphisms to evaluate genetic structure and diversity in wolverines (Gulo gulo) across Alaska and western Canada
Source: J Mammal. 2025 Jan 15;106(3):561–75. doi: 10.1093/jmammal/gyae151 (PMC12159531; doi:10.1093/jmammal/gyae151)
Supplement: gyae151_suppl_Supplementary_Data_SD13 [file gyae151_suppl_supplementary_data_sd13.xlsx]

## Sheet: Sheet1
µsat	N AK	W AK	KP	C AK	NE AK	N YK	S YK	SE AK
N AK		0.042	0.01	-0.015	0.058	0.052	0.044	0.101
W AK	-0.013		-0.015	-0.023	0	-0.01	0.049	0.008
KP	0.097	0.077		0.001	0.127	0.088	0.097	0.149
C AK	0.054	0.042	0.079		0.039	0.032	0.034	0.127
NE AK	-0.012	0.078	0.011	-0.018		-0.016	0.052	0.136
N YK	-0.007	0.063	0.006	-0.008	0.039		0.022	0.114
S YK	0.002	-0.01	0.011	-0.009	-0.004	-0.006		0.001
SE AK	0.022	0.107	0.022	0.006	0.023	0.013	0.088
SNP	N AK	W AK	KP	C AK	NE AK	N YK	S YK	SE AK
N AK		0.017	0.043	0.006	0.022	0.028	0.032	0.072
W AK	0.007		0.038	0.002	0.011	0.011	0.034	0.052
KP	0.061	0.059		0.032	0.063	0.06	0.064	0.103
C AK	0.016	0.012	0.049		0.015	0.021	0.024	0.065
NE AK	0.009	0.024	0.043	0.004		0.007	0.028	0.068
N YK	0.011	0.029	0.039	0.005	0.023		0.018	0.061
S YK	0.02	0.02	0.044	0.012	0.015	0.002		0.026
SE AK	0.051	0.073	0.077	0.045	0.048	0.036	0.045
µsat sub	N AK	W AK	KP	C AK	NE AK	N YK	S YK	SE AK
N AK		0.052	-0.005	-0.017	0.048	0.053	0.045	0.11
W AK	-0.021		-0.01	-0.022	-0.005	-0.03	0.057	-0.001
KP	0.111	0.104		-0.003	0.138	0.113	0.119	0.207
C AK	0.064	0.049	0.108		0.035	0.044	0.036	0.168
NE AK	-0.022	0.081	0.005	-0.021		-0.037	0.048	0.146
N YK	-0.029	0.082	0.001	-0.029	0.067		0.034	0.153
S YK	-0.006	-0.008	0.018	-0.008	-0.009	-0.029		-0.003
SE AK	0.008	0.142	0.03	0.008	0.006	0.006	0.13
