# Supplementary material for: Comparing microsatellites and single nucleotide polymorphisms to evaluate genetic structure and diversity in wolverines (Gulo gulo) across Alaska and western Canada
Source: J Mammal. 2025 Jan 15;106(3):561–75. doi: 10.1093/jmammal/gyae151 (PMC12159531; doi:10.1093/jmammal/gyae151)
Supplement: gyae151_suppl_Supplementary_Material [file gyae151_suppl_supplementary_material.zip]

Archive with 1 entries (1 files):
- PubkitResponse.json
