# Supplementary material for: Comparing microsatellites and single nucleotide polymorphisms to evaluate genetic structure and diversity in wolverines (Gulo gulo) across Alaska and western Canada
Source: J Mammal. 2025 Jan 15;106(3):561–75. doi: 10.1093/jmammal/gyae151 (PMC12159531; doi:10.1093/jmammal/gyae151)
Supplement: gyae151_suppl_Supplementary_Material [file gyae151_suppl_supplementary_material.zip › PubkitResponse.json]

[{"gated":"No","vor_date_pst":null,"epub_date":null,"correction_applicable":"No corretion","corrections_sent_to":null,"startedAt":"2024-12-10 02:05:00","correction_end":null,"taskName":"Copyediting","projectId":305389,"correction_start":null,"doi":"10.1093/jmammal/gyae151","eap_date_pst":null}]
